# Supplementary material for: Effects of Resveratrol on Muscle Inflammation, Energy Utilisation, and Exercise Performance in an Eccentric Contraction Exercise Mouse Model
Source: Nutrients. 2023 Jan 3;15(1):249. doi: 10.3390/nu15010249 (PMC9824440; doi:10.3390/nu15010249)
Supplement: Supplementary file 1 [file nutrients-15-00249-s001.zip]

Archive with 1 entries (1 files):
- nutrients-2115054-supplementary.pdf
